# Supplementary material for: Fluorescence Analysis of Vitamin D Receptor Status of Circulating Tumor Cells (CTCS) in Breast Cancer: From Cell Models to Metastatic Patients
Source: Int J Mol Sci. 2017 Jun 20;18(6):1318. doi: 10.3390/ijms18061318 (PMC5486139; doi:10.3390/ijms18061318)
Supplement: Supplementary file 1 [file ijms-18-01318-s001.zip]

Archive with 1 entries (1 files):
- ijms-199212-supplementary.docx
